# Supplementary material for: Cholesterol metabolism regulation mediated by SREBP-2, LXRα and miR-33a in rainbow trout (Oncorhynchus mykiss) both in vivo and in vitro
Source: PLoS One. 2020 Feb 28;15(2):e0223813. doi: 10.1371/journal.pone.0223813 (PMC7048274; doi:10.1371/journal.pone.0223813)
Supplement: S1 File — Fig1 excel sheet: mean and SD of gene expression involved in cholesterol synthesis in liver. Fig2 excel sheet: mean and SD of gene expression involved in cholesterol elimination in liver. Fig5 excel sheet: mean and SD of gene expression involved in lipogenesis in liver. Raw data for making Fig2,4,6 excel sheet: individual expression of genes involved in cholesterol synthesis, cholesterol elimination and lipogenesis in trout hepatocytes stimulated with graded levels of 25-hydroxycholesterol. Fig3 excel sheet: mean and SD of gene expression involved in cholesterol synthesis in trout hepatocytes stimulated with graded levels of 25-hydroxycholesterol. Fig4 excel sheet: mean and SD of gene expression involved in cholesterol elimination in trout hepatocytes stimulated with graded levels of 25-hydroxycholesterol. Fig6 excel sheet: mean and SD of gene expression involved in lipogenesis in trout hepatocytes stimulated with graded levels of 25-hydroxycholesterol. Raw data for making Fig7,8 excel sheet: individual raw data of miR-33a expression in liver and plasma of rainbow trout fed marine (M) diet and (V) vegetable diet and in trout hepatocytes stimulated with graded levels of 25-hydroxycholesterol. Fig7 liver excel sheet: mean and SD of miR-33a expression in liver. Fig7 plasma excel sheet: mean and SD of miR-33a abundance in plasma. Fig8 excel sheet: mean and SD of miR-33a expression in in trout hepatocytes stimulated with graded levels of 25-hydroxycholesterol. (XLSX) [file pone.0223813.s001.xlsx]

## Sheet: raw data for making Fig1,2,5
	No	Treatment	ef1a	hmgcr	hmgcs	cyp51	dhcr7	srebp2	cyp7a1	ugt1a3	abcg5	abcg8	abca1	lxra	acat1	acat2	fas	srebp1c	gk	insig2	hmgcr/ef1a	hmgcs/ef1a	cyp51/ef1a	dhcr7/ef1a	srebp2/ef1a	cyp7a1/ef1a	ugt1a3/ef1a	abcg5/ef1a	abcg8/ef1a	abca1/ef1a	lxra/ef1a	acat1/ef1a	acat2/ef1a	fas/ef1a	srebp1c/ef1a	gk/ef1a	insig2/ef1a
	01-1'	M	0.186112	0.0112642	0.0503231	0.0881864	0.0882939	0.119581	0.203166	0.234361	0.0873265	0.0718104	0.167488	0.163798	0.144875	0.0921064	0.0202443	0.0713923	0.50915	0.116569	0.0605238	0.270392	0.473836	0.474413	0.642522	1.09164	1.25925	0.469215	0.385845	0.899934	0.880103	0.778429	0.494898	0.108775	0.383599	2.73572	0.626336
	02-2'	M	0.243891	0.0191397	0.0579142	0.103823	0.237258	0.140416	0.201126	0.185468	0.133807	0.109986	0.219092	0.239984	0.178688	0.135286	0.0434816	0.0819005	0.244666	0.161972	0.0784765	0.237459	0.425693	0.972802	0.575734	0.824655	0.760455	0.548634	0.450962	0.898318	0.983979	0.732655	0.554698	0.178283	0.335808	1.00318	0.664114
	03-5'	M	0.209735	0.00799218	0.022403	0.0315366	0.0824062	0.0693275	0.0409201	0.164491	0.148573	0.304165	0.118191	0.126945	0.172163	0.0281718	0.0285946	0.0773886	0.276018	0.147169	0.0381062	0.106816	0.150365	0.392907	0.330549	0.195104	0.784282	0.708385	1.45024	0.563527	0.605264	0.820862	0.134321	0.136337	0.368984	1.31604	0.701694
	04-6'	M	0.230039	0.00267803	0.0156955	0.0281631	0.0593926	0.0738171	0.219781	0.222582	0.0898555	0.177278	0.090698	0.177146	0.165044	0.0579083	0.0825568	0.16839	0.416441	0.133669	0.0116417	0.0682299	0.122428	0.258185	0.32089	0.955409	0.967587	0.39061	0.770643	0.394273	0.770072	0.717463	0.251733	0.358882	0.732007	1.81031	0.581072
	05-8'	M	0.253485	0.0211865	0.043873	0.0928513	0.187052	0.0888072	0.118536	0.244372	0.109888	0.0960806	0.165692	0.170429	0.17709	0.052854	0.020963	0.0683598	0.458384	0.108835	0.083581	0.173079	0.366299	0.73792	0.350345	0.467625	0.964047	0.433508	0.379038	0.653654	0.672342	0.698623	0.208509	0.0826991	0.26968	1.80833	0.429353
	06-9'	M	0.268667	0.194341	0.175697	0.181761	0.165232	0.161867	0.124034	0.159669	0.0815223	0.129527	0.18374	0.15303	0.148567	0.0454665	0.0348325	0.0800882	0.432841	0.0976881	0.723352	0.653956	0.676528	0.615007	0.602481	0.461666	0.594299	0.303432	0.482107	0.683895	0.569591	0.552979	0.16923	0.129649	0.298094	1.61107	0.363602
	07-10'	V	0.227954	0.225227	0.432263	0.329233	0.366021	0.272256	0.3152	0.213623	0.191729	0.174918	0.160087	0.146248	0.16635	0.249659	0.204098	0.197691	0.0360282	0.131816	0.988036	1.89627	1.44429	1.60568	1.19435	1.38273	0.937129	0.841084	0.76734	0.702276	0.641568	0.729752	1.09522	0.895346	0.867242	0.15805	0.578258
	08-12'	V	0.235273	0.285892	0.274726	0.379326	0.380424	0.263042	0.374805	0.266071	0.239239	0.298245	0.158939	0.184506	0.175972	0.211811	0.440229	0.366879	0.076571	0.143104	1.21515	1.16769	1.61228	1.61695	1.11803	1.59306	1.1309	1.01685	1.26765	0.67555	0.78422	0.747946	0.900278	1.87114	1.55937	0.325456	0.608244
	09-14'	V	0.239879	0.367192	0.283019	0.2737	0.365636	0.200777	0.20082	0.171617	0.157988	0.121407	0.164534	0.134019	0.161649	0.145287	0.153112	0.1135	0.0341272	0.11701	1.53073	1.17984	1.14099	1.52425	0.836992	0.837171	0.71543	0.658614	0.506115	0.685904	0.558694	0.673877	0.605669	0.638287	0.473155	0.142268	0.487788
	10-15'	V	0.218646	0.379417	0.308024	0.346455	0.361371	0.315101	0.256116	0.232921	0.152952	0.237362	0.131537	0.147877	0.16933	0.154863	0.255233	0.239785	0.0704656	0.15346	1.73531	1.40878	1.58455	1.65277	1.44115	1.17138	1.06529	0.699542	1.0856	0.601597	0.67633	0.774447	0.708283	1.16733	1.09668	0.322282	0.701866
	11-16'	V	0.250802	0.285339	0.266926	0.209687	0.246841	0.204355	0.171539	0.221539	0.133277	0.123899	0.0986288	0.139725	0.17034	0.127383	0.186789	0.173617	0.173431	0.144798	1.1377	1.06429	0.836065	0.984205	0.814805	0.683961	0.883323	0.531402	0.494013	0.393254	0.557114	0.679182	0.507901	0.744767	0.692245	0.691506	0.57734
	12-17'	V	0.259637	0.253682	0.224963	0.31019	0.396243	0.317717	0.391453	0.356963	0.257324	0.158308	0.126744	0.202151	0.204653	0.218092	0.379567	0.190473	0.00235256	0.189796	0.977066	0.866453	1.19471	1.52615	1.2237	1.5077	1.37486	0.991091	0.60973	0.488161	0.778593	0.788229	0.839988	1.46192	0.733614	0.00906097	0.731006

## Sheet: Fig1
			M	SD		V	SD
		hmgcr/ef1α	0.165947	0.274373	hmgcr/ef1α	1.264	0.306627
		hmgcs/ef1α	0.251655	0.21128	hmgcs/ef1α	1.26389	0.356376
		cyp51/ef1α	0.369191	0.208511	cyp51/ef1α	1.30215	0.300295
		dhcr7/ef1α	0.575206	0.256919	dhcr7/ef1α	1.485	0.250658
		srebp2/ef1α	0.47042	0.151322	srebp2/ef1α	1.10484	0.241362

## Sheet: Fig2
				M	SD	V	SD
			cyp7a1/ef1α	0.666016	0.344367	1.196	0.369115
			ugt1a3/ef1α	0.88832	0.229446	1.01782	0.227401
			abcg5/ef1α	0.475631	0.140143	0.789764	0.193302
			abcg8/ef1α	0.653139	0.416143	0.788408	0.321473
			abca1/ef1α	0.682267	0.195917	0.591123	0.125163
			lxrα/ef1α	0.746892	0.1622	0.666086	0.100725

## Sheet: Fig5
				M	SD	V	SD
			fas/ef1α	0.165771	0.0997689	1.1298	0.470339
			srebp1c/ef1α	0.398029	0.169071	0.903719	0.381442
			gck/ef1α	1.71411	0.589292	0.27477	0.23676

## Sheet: raw data for making Fig3,4,6
	No.	Samples	Treatment	ef1	hmgcr	hmgcs	cyp51	dhcr7	srebp2	lxr	hmgcr/ef1	hmgcs/ef1	cyp51/ef1	dhcr7/ef1	srebp2/ef1	lxr/ef1
	16	H1-1	C0	0.288534	0.187265	0.181911	0.158923	0.178037	0.249872	0.291719	0.649024	0.630467	0.550796	0.61704	0.866008	1.01104
	17	H1-2	C0	0.246373	0.193539	0.17597	0.218587	0.195281	0.219679	0.25047	0.785553	0.714242	0.887222	0.792626	0.891654	1.01663
	18	H1-3	C0	0.223168	0.19065	0.290183	0.268391	0.204197	0.223404	0.243854	0.854288	1.30029	1.20264	0.914992	1.00106	1.09269
	19	H2-1	C1	0.242188	0.166349	0.277341	0.234541	0.229425	0.24641	0.269035	0.686857	1.14515	0.968426	0.9473	1.01743	1.11085
	20	H2-2	C1	0.249611	0.191124	0.198242	0.27007	0.236276	0.233342	0.25901	0.765689	0.794207	1.08197	0.946579	0.934825	1.03766
	21	H2-3	C1	0.262909	0.202673	0.262573	0.258571	0.236606	0.254556	0.236675	0.770888	0.998723	0.983499	0.899953	0.968229	0.900217
	22	H3-1	C2	0.268222	0.163727	0.165263	0.122635	0.137858	0.22581	0.279736	0.610418	0.616143	0.457214	0.513969	0.84188	1.04293
	23	H3-2	C2	0.269975	0.161193	0.135787	0.147792	0.149825	0.231048	0.236623	0.597066	0.502961	0.547426	0.554958	0.855811	0.876462
	24	H3-3	C2	0.244704	0.162762	0.134283	0.147777	0.151538	0.245516	0.214256	0.665138	0.548758	0.603901	0.619272	1.00332	0.875573
	25	H4-1	C3	0.260231	0.151742	0.173477	0.132517	0.142165	0.180428	0.253928	0.583106	0.666627	0.509227	0.546302	0.693337	0.97578
	26	H4-2	C3	0.260789	0.15442	0.138694	0.136717	0.154422	0.232126	0.247586	0.592125	0.531826	0.524246	0.592133	0.890091	0.949375
	27	H4-3	C3	0.27183	0.162145	0.138007	0.136861	0.152555	0.225093	0.242172	0.596493	0.507695	0.503479	0.561214	0.828065	0.890894
	28	H5-1	C4	0.292282	0.0630751	0.0872033	0.0488057	0.116342	0.164933	0.295702	0.215802	0.298354	0.166982	0.398046	0.564293	1.0117
	29	H5-2	C4	0.262951	0.0808793	0.0982386	0.0748265	0.115669	0.176898	0.243091	0.307583	0.3736	0.284564	0.439886	0.67274	0.924474
	30	H5-3	C4	0.259636	0.0590508	0.132627	0.0669432	0.0924842	0.135615	0.347057	0.227437	0.51082	0.257835	0.356207	0.522326	1.33671
	Samples	Sample	Treatment	cyp7a1	ugt1a3	abcg5	abcg8	abca1	acat1	acat2	fas	srebp1c	gk	ef1a	Treatment	cyp7a1/ef1a	ugt1a3/ef1a	abcg5/ef1a	abcg8/ef1a	abca1/ef1a	acat1/ef1a	acat2/ef1a	fas/ef1a	srebp1c/ef1a	gck/ef1a
	A1, B1	1	C0	0.314333	0.271355	0.439391	0.201175	0.227115	0.311179	0.138697	0.105907	0.224209	0.157649	0.288534	C0	1.08942	0.940463	1.52284	0.697234	0.787137	1.07848	0.480695	0.367052	0.777065	0.54638
	C1, D1	2	C0	0.264776	0.232351	0.189197	0.218575	0.209415	0.290388	0.131598	0.100476	0.247705	0.173785	0.246373	C0	1.0747	0.943086	0.767929	0.887174	0.849992	1.17865	0.534142	0.407822	1.00541	0.705377
	E1, F1	3	C0	0.239743	0.233894	0.175965	0.179227	0.211464	0.271994	0.131816	0.106912	0.246003	0.124205	0.223168	C0	1.07427	1.04806	0.788488	0.803103	0.947556	1.21878	0.590656	0.479066	1.10232	0.556551
	G1, H1	4	C1	0.374705	0.276733	0.216259	0.290597	0.243173	0.270345	0.117392	0.135719	0.263443	0.272019	0.242188	C1	1.54716	1.14264	0.892937	1.19988	1.00406	1.11626	0.484715	0.560386	1.08776	1.12317
	I1, J1	5	C1	0.315815	0.251877	0.224875	0.238885	0.236826	0.271087	0.133127	0.122378	0.261693	0.273137	0.249611	C1	1.26523	1.00908	0.900902	0.957033	0.948784	1.08604	0.533341	0.490276	1.0484	1.09425
	K1, L1	6	C1	0.269432	0.239107	0.195472	0.24609	0.199573	0.308026	0.138002	0.116245	0.204899	0.255759	0.262909	C1	1.02481	0.909467	0.743497	0.936029	0.759097	1.17161	0.524903	0.442151	0.779352	0.972806
	A2, B2	9	C2	0.200342	0.175143	0.0775402	0.270547	0.173694	0.207028	0.156225	0.170365	0.184659	0.216738	0.244704	C2	0.818714	0.715736	0.316874	1.10561	0.709814	0.846036	0.638426	0.69621	0.754624	0.885716
	M1, N1	7	C2	0.214386	0.195572	0.132	0.254367	0.199828	0.229629	0.171703	0.193537	0.247529	0.263077	0.268222	C2	0.799287	0.729144	0.492131	0.948346	0.74501	0.856118	0.640154	0.721557	0.922855	0.980819
	O1, P1	8	C2	0.188497	0.174901	0.311902	0.249377	0.188054	0.236025	0.159721	0.21443	0.264607	0.280487	0.269975	C2	0.698202	0.64784	1.1553	0.923705	0.696561	0.874246	0.591613	0.79426	0.980117	1.03894
	C2, D2	10	C3	0.185303	0.167883	0.230527	0.227557	0.189129	0.222155	0.129193	0.232141	0.214409	0.277177	0.260231	C3	0.712073	0.645132	0.885855	0.874442	0.726774	0.853683	0.496455	0.892056	0.823916	1.06512
	E2, F2	11	C3	0.147692	0.160463	0.133641	0.234572	0.175	0.190348	0.158515	0.193083	0.22133	0.256651	0.260789	C3	0.566329	0.6153	0.512449	0.899473	0.671039	0.729895	0.607828	0.740381	0.848695	0.984132
	G2, H2	12	C3	0.193838	0.175703	0.269339	0.207429	0.172096	0.176654	0.26694	0.191617	0.166084	0.196009	0.27183	C3	0.713085	0.646372	0.990833	0.763083	0.6331	0.649867	0.982009	0.704915	0.610985	0.721069
	I2, J2	13	C4	0.0277907	0.0805924	0.312231	0.135818	0.0960459	0.202644	0.225078	0.382245	0.127744	0.22854	0.292282	C4	0.0950818	0.275735	1.06825	0.464682	0.328607	0.693319	0.770072	1.3078	0.437057	0.781918
	K2, L2	14	C4	0.0242151	0.0805357	0.236475	0.139973	0.100199	0.155872	0.276566	0.385601	0.108351	0.229735	0.262951	C4	0.0920898	0.306276	0.899312	0.532316	0.381056	0.592779	1.05178	1.46643	0.412058	0.873681
	M2, N2	15	C4	0.0277469	0.0896406	0.292235	0.142167	0.120056	0.166429	0.243227	0.511669	0.111262	0.161796	0.259636	C4	0.106869	0.345255	1.12556	0.547563	0.4624	0.641009	0.936799	1.97072	0.428529	0.623163

## Sheet: Fig3
	No.	Samples	Treatment	hmgcr/ef1	hmgcr/ef1	Mean	SD
	16	H1-1	C0	0.649024	C0	0.762955	0.104481
	17	H1-2	C0	0.785553	C1	0.741145	0.0470866
	18	H1-3	C0	0.854288	C2	0.624207	0.0360704
	19	H2-1	C1	0.686857	C3	0.590574	0.00682677
	20	H2-2	C1	0.765689	C4	0.250274	0.0499707
	21	H2-3	C1	0.770888
	22	H3-1	C2	0.610418
	23	H3-2	C2	0.597066
	24	H3-3	C2	0.665138
	25	H4-1	C3	0.583106
	26	H4-2	C3	0.592125
	27	H4-3	C3	0.596493
	28	H5-1	C4	0.215802
	29	H5-2	C4	0.307583
	30	H5-3	C4	0.227437
	No.	Samples	Treatment	hmgcs/ef1	hmgcs/ef1	Mean	SD
	16	H1-1	C0	0.630467	C0	0.881665	0.364949
	17	H1-2	C0	0.714242	C1	0.979359	0.176269
	18	H1-3	C0	1.30029	C2	0.555954	0.0569329
	19	H2-1	C1	1.14515	C3	0.568716	0.0856473
	20	H2-2	C1	0.794207	C4	0.394258	0.107729
	21	H2-3	C1	0.998723
	22	H3-1	C2	0.616143
	23	H3-2	C2	0.502961
	24	H3-3	C2	0.548758
	25	H4-1	C3	0.666627
	26	H4-2	C3	0.531826
	27	H4-3	C3	0.507695
	28	H5-1	C4	0.298354
	29	H5-2	C4	0.3736
	30	H5-3	C4	0.51082
	No.	Samples	Treatment	cyp51/ef1	cyp51/ef1	Mean	SD
	16	H1-1	C0	0.550796	C0	0.88022	0.325979
	17	H1-2	C0	0.887222	C1	1.0113	0.0616645
	18	H1-3	C0	1.20264	C2	0.536181	0.0739872
	19	H2-1	C1	0.968426	C3	0.512317	0.0107228
	20	H2-2	C1	1.08197	C4	0.23646	0.0616366
	21	H2-3	C1	0.983499
	22	H3-1	C2	0.457214
	23	H3-2	C2	0.547426
	24	H3-3	C2	0.603901
	25	H4-1	C3	0.509227
	26	H4-2	C3	0.524246
	27	H4-3	C3	0.503479
	28	H5-1	C4	0.166982
	29	H5-2	C4	0.284564
	30	H5-3	C4	0.257835
	No.	Samples	Treatment	dhcr7/ef1	dhcr7/ef1	Mean	SD
	16	H1-1	C0	0.61704	C0	0.774886	0.149766
	17	H1-2	C0	0.792626	C1	0.931278	0.0271304
	18	H1-3	C0	0.914992	C2	0.562733	0.0530802
	19	H2-1	C1	0.9473	C3	0.566549	0.023377
	20	H2-2	C1	0.946579	C4	0.398047	0.0418395
	21	H2-3	C1	0.899953
	22	H3-1	C2	0.513969
	23	H3-2	C2	0.554958
	24	H3-3	C2	0.619272
	25	H4-1	C3	0.546302
	26	H4-2	C3	0.592133
	27	H4-3	C3	0.561214
	28	H5-1	C4	0.398046
	29	H5-2	C4	0.439886
	30	H5-3	C4	0.356207
	No.	Samples	Treatment	srebp2/ef1	srebp2/ef1	Mean	SD
	16	H1-1	C0	0.866008	C0	0.919573	0.0717219
	17	H1-2	C0	0.891654	C1	0.973496	0.0415552
	18	H1-3	C0	1.00106	C2	0.900337	0.0894577
	19	H2-1	C1	1.01743	C3	0.803831	0.100591
	20	H2-2	C1	0.934825	C4	0.586453	0.0776168
	21	H2-3	C1	0.968229
	22	H3-1	C2	0.84188
	23	H3-2	C2	0.855811
	24	H3-3	C2	1.00332
	25	H4-1	C3	0.693337
	26	H4-2	C3	0.890091
	27	H4-3	C3	0.828065
	28	H5-1	C4	0.564293
	29	H5-2	C4	0.67274
	30	H5-3	C4	0.522326

## Sheet: Fig4
	Treatment	cyp7a1/ef1a	cyp7a1/ef1	Mean	SD
	C0	1.08942	C0	1.07946	0.00862402
	C0	1.0747	C1	1.27907	0.261451
	C0	1.07427	C2	0.772068	0.0647026
	C1	1.54716	C3	0.663829	0.0844386
	C1	1.26523	C4	0.0980134	0.00781345
	C1	1.02481
	C2	0.818714
	C2	0.799287
	C2	0.698202
	C3	0.712073
	C3	0.566329
	C3	0.713085
	C4	0.0950818
	C4	0.0920898
	C4	0.106869
	Treatment	ugt1a3/ef1a	ugt1a3/ef1	Mean	SD
	C0	0.940463	C0	0.977204	0.0613796
	C0	0.943086	C1	1.02039	0.116995
	C0	1.04806	C2	0.697573	0.0435892
	C1	1.14264	C3	0.635601	0.0175921
	C1	1.00908	C4	0.309089	0.0348451
	C1	0.909467
	C2	0.715736
	C2	0.729144
	C2	0.64784
	C3	0.645132
	C3	0.6153
	C3	0.646372
	C4	0.275735
	C4	0.306276
	C4	0.345255
	Treatment	abcg5/ef1a	abcg5/ef1	Mean	SD	not used
	C0	1.52284	C0	1.02642	0.430038
	C0	0.767929	C1	0.845779	0.0886677
	C0	0.788488	C2	0.654768	0.442241
	C1	0.892937	C3	0.796379	0.251431
	C1	0.900902	C4	1.03104	0.117623
	C1	0.743497
	C2	0.316874
	C2	0.492131
	C2	1.1553
	C3	0.885855
	C3	0.512449
	C3	0.990833
	C4	1.06825
	C4	0.899312
	C4	1.12556
	Treatment	abcg8/ef1a	abcg8/ef1	Mean	SD
	C0	0.697234	C0	0.795837	0.0951781
	C0	0.887174	C1	1.03098	0.146649
	C0	0.803103	C2	0.992554	0.0986821
	C1	1.19988	C3	0.845666	0.0726057
	C1	0.957033	C4	0.514854	0.0441137
	C1	0.936029
	C2	1.10561
	C2	0.948346
	C2	0.923705
	C3	0.874442
	C3	0.899473
	C3	0.763083
	C4	0.464682
	C4	0.532316
	C4	0.547563
	Treatment	abca1/ef1a	abca1/ef1	Mean	SD
	C0	0.787137	C0	0.861562	0.0808328
	C0	0.849992	C1	0.903982	0.128482
	C0	0.947556	C2	0.717128	0.025039
	C1	1.00406	C3	0.676971	0.047118
	C1	0.948784	C4	0.390688	0.0674144
	C1	0.759097
	C2	0.709814
	C2	0.74501
	C2	0.696561
	C3	0.726774
	C3	0.671039
	C3	0.6331
	C4	0.328607
	C4	0.381056
	C4	0.4624
	Treatment	lxr/ef1	lxra/ef1	Mean	SD
	C0	1.01104	C0	1.04012	0.0456125
	C0	1.01663	C1	1.01624	0.106937
	C0	1.09269	C2	0.931655	0.0963674
	C1	1.11085	C3	0.938683	0.0434416
	C1	1.03766	C4	1.09096	0.217246
	C1	0.900217
	C2	1.04293
	C2	0.876462
	C2	0.875573
	C3	0.97578
	C3	0.949375
	C3	0.890894
	C4	1.0117
	C4	0.924474
	C4	1.33671

## Sheet: Fig6
	Treatment	fas/ef1a	fas/ef1	Mean	SD
	C0	0.367052	C0	0.41798	0.0566937
	C0	0.407822	C1	0.497605	0.059457
	C0	0.479066	C2	0.737342	0.0508954
	C1	0.560386	C3	0.779117	0.0994023
	C1	0.490276	C4	1.58165	0.346153
	C1	0.442151
	C2	0.69621
	C2	0.721557
	C2	0.79426
	C3	0.892056
	C3	0.740381
	C3	0.704915
	C4	1.3078
	C4	1.46643
	C4	1.97072
	Treatment	srebp1c/ef1a	srebp1c/ef1	Mean	SD
	C0	0.777065	C0	0.961597	0.166994
	C0	1.00541	C1	0.971839	0.167856
	C0	1.10232	C2	0.885865	0.117209
	C1	1.08776	C3	0.761199	0.130678
	C1	1.0484	C4	0.425882	0.0127078
	C1	0.779352
	C2	0.754624
	C2	0.922855
	C2	0.980117
	C3	0.823916
	C3	0.848695
	C3	0.610985
	C4	0.437057
	C4	0.412058
	C4	0.428529
	Treatment	gck/ef1a	gck/ef1	Mean	SD
	C0	0.54638	C0	0.602769	0.089006
	C0	0.705377	C1	1.06341	0.0797873
	C0	0.556551	C2	0.968491	0.077351
	C1	1.12317	C3	0.92344	0.179875
	C1	1.09425	C4	0.759587	0.126743
	C1	0.972806
	C2	0.885716
	C2	0.980819
	C2	1.03894
	C3	1.06512
	C3	0.984132
	C3	0.721069
	C4	0.781918
	C4	0.873681
	C4	0.623163

## Sheet: Raw data for making fig7,8
					Normalized by mir39							Normalized by mir39
	Treatment	Sample	Lmir39	liver mir33	Treatment	Lmir33/39		NO.	Treatment	plasma mir39	plasma mir33	mir33/mir39
	M	01-1'	0.911296	0.517432	M	0.567798		01-1'	M	0.361	0.15	0.415512
	M	02-2'	0.614528	0.464275	M	0.755498		02-2'	M	0.43959	0.51277	1.16647
	M	03-5'	0.42733	0.258739	M	0.605477		03-5'	M	0.252468
	M	04-6'	0.505617	0.602903	M	1.19241		04-6'	M	0.436396	0.323458	0.741202
	M	05-8'	0.487065	0.557722	M	1.14507		05-8'	M	0.564621	0.16434	0.291062
	M	06-9'	0.449392	0.362	M	0.805533		06-9'	M	0.367136	0.138377	0.37691
	V	07-10'	0.664572	0.890247	V	1.33958		07-10'	V	0.445425	0.46677	1.04792
	V	08-12'	0.86582	1.62747	V	1.87968		08-12'	V	0.386801	0.467274	1.20805
	V	09-14'	0.704632	0.933897	V	1.32537		09-14'	V	0.628793	0.615949	0.979573
	V	10-15'	0.520392	0.795027	V	1.52775		10-15'	V	0.450815	0.697664	1.54756
	V	11-16'	0.385386	0.310214	V	0.804942		11-16'	V	0.44332	0.654086	1.47543
	V	12-17'	0.235398	0.331951	V	1.41017		12-17'	V	0.778346	0.169683	0.218004
						Normalized by mir39
	No.	Samples	Treatment	c-mir39	c-mir33	c-mir33/39
	16	H1-1	C0	0.428161	0.50421	1.17762
	17	H1-2	C0	0.331749	0.389916	1.17533
	18	H1-3	C0	0.336406	0.406378	1.208
	19	H2-1	C1	0.317592	0.341609	1.07562
	20	H2-2	C1	0.390492	0.404581	1.03608
	21	H2-3	C1	0.344878	0.347642	1.00802
	22	H3-1	C2	0.415545	0.377796	0.909158
	23	H3-2	C2	0.48175	0.594946	1.23497
	24	H3-3	C2	0.460507	0.452907	0.983498
	25	H4-1	C3	0.370345	0.31591	0.853015
	26	H4-2	C3	0.393518	0.323834	0.822921
	27	H4-3	C3	0.42018	0.385652	0.917825
	28	H5-1	C4	0.467437	0.449582	0.961802
	29	H5-2	C4	0.362678	0.335835	0.925986
	30	H5-3	C4	0.383053	0.313871	0.819392

## Sheet: Fig7 liver
						M	SD	V	SD
					miR-33a	0.845297	0.266276	1.38125	0.348632
												miR-33a	SD
											M	0.845297	0.266276	b
											V	1.38125	0.348632	a

[truncated: 2 more sheets: Fig7 plasma, Fig8]
